# Supplementary material for: Comparative Study of Free Radical Grafting and Alkaline Conjugation for Enhanced Resveratrol Incorporation and Whey Protein Functionalities
Source: Foods. 2025 Jul 24;14(15):2596. doi: 10.3390/foods14152596 (PMC12346753; doi:10.3390/foods14152596)
Supplement: Supplementary file 1 [file foods-14-02596-s001.zip]

Archive with 1 entries (1 files):
- foods-3759226-supplementary.pdf
